# Supplementary material for: Expanding the Role of Implantable Loop Recorders: Diagnostic and Therapeutic Yields Across Seven Clinical Indications in 388 Real-World Patients
Source: J Clin Med. 2026 Mar 5;15(5):1977. doi: 10.3390/jcm15051977 (PMC12986014; doi:10.3390/jcm15051977)
Supplement: Supplementary file 1 [file jcm-15-01977-s001.zip]

Archive with 1 entries (1 files):
- jcm-4131868-SI.pdf
